# Supplementary material for: New Nucleic Base-Tethered Trithiolato-Bridged Dinuclear Ruthenium(II)-Arene Compounds: Synthesis and Antiparasitic Activity
Source: Molecules. 2022 Nov 24;27(23):8173. doi: 10.3390/molecules27238173 (PMC9738179; doi:10.3390/molecules27238173)
Supplement: Supplementary file 1 [file molecules-27-08173-s001.zip]

Archive with 1 entries (1 files):
- molecules-2052539-supplementary.pdf
